# Supplementary material for: A Comparison of Cell-Cell Interaction Prediction Tools Based on scRNA-seq Data
Source: Biomolecules. 2023 Aug 2;13(8):1211. doi: 10.3390/biom13081211 (PMC10452151; doi:10.3390/biom13081211)
Supplement: Supplementary file 1 [file biomolecules-13-01211-s001.zip]

Archive with 1 entries (1 files):
- biomolecules-2484775-supplementary.pdf
